# Supplementary material for: First-in-Class Humanized Antibody against Alternatively Spliced Tissue Factor Augments Anti-Metastatic Efficacy of Chemotherapy in a Preclinical Model of Pancreatic Ductal Adenocarcinoma
Source: Int J Mol Sci. 2024 Feb 23;25(5):2580. doi: 10.3390/ijms25052580 (PMC10932375; doi:10.3390/ijms25052580)
Supplement: Supplementary file 1 [file ijms-25-02580-s001.zip]

Archive with 1 entries (1 files):
- ijms-2829842-supplementary.pdf
